# Supplementary material for: Animal Research in Spain: A Study of Public Perception and Attitudes
Source: Animals (Basel). 2023 Jun 20;13(12):2039. doi: 10.3390/ani13122039 (PMC10294839; doi:10.3390/ani13122039)
Supplement: Supplementary file 1 [file animals-13-02039-s001.zip]

Archive with 1 entries (1 files):
- animals-2421924-supplementary.pdf
